# Supplementary material for: Amelioration of Toll-like Receptor-4 Signaling and Promotion of Mitochondrial Function by Mature Silkworm Extracts in Ex Vivo and in Vitro Macrophages
Source: Nutrients. 2024 Nov 18;16(22):3932. doi: 10.3390/nu16223932 (PMC11597681; doi:10.3390/nu16223932)
Supplement: Supplementary file 1 [file nutrients-16-03932-s001.zip]

Archive with 1 entries (1 files):
- nutrients-3303252-supplementary.pdf
